# Supplementary material for: A Guide to Molecular Characterization of Genotype II African Swine Fever Virus: Essential and Alternative Genome Markers
Source: Microorganisms. 2023 Mar 2;11(3):642. doi: 10.3390/microorganisms11030642 (PMC10056344; doi:10.3390/microorganisms11030642)
Supplement: Supplementary file 1 [file microorganisms-11-00642-s001.zip]

Archive with 1 entries (1 files):
- microorganisms-2212794-supplementary.pdf
